# Supplementary material for: Data and methods to calculate cut-off values for serum potassium and core temperature at hospital admission for extracorporeal rewarming of avalanche victims in cardiac arrest
Source: Data Brief. 2019 Dec 2;28:104913. doi: 10.1016/j.dib.2019.104913 (PMC6926115; doi:10.1016/j.dib.2019.104913)
Supplement: Multimedia component 2 [file mmc2.zip › dib_104913_getcutoff_mmc2.m]

function [C_bino, C_boot] = getcutoff(s,ns)
%GETCUTOFF 
% as used in 
% doi: 10.1016/j.resuscitation.2019.04.025
%usage
% [C_bino, C_boot] = getcutoff(s,ns)
%  s = data survivors/events
%  ns = data non survivors/control group
% returns [C_bino, C_boot] cut-off using binomial distribution and
%  bootstrapping

%  Author: Markus Falk, 2019-11-20
%  Copyright 2019 Falk et.al.

fac=1.4;
alpha = 0.05;

n=length(ns)+length(s);
max1=max(s);
r2=[s(:);ns(:)];
perc = @(x,p)(prctile(x,p,1));
r2=sort(r2);
[f,x] = ecdf(r2);
I = find(x > max1,1); %find percentile above observed max
if ~isempty(I)
    p = f(I);
    p = min(p * fac, 1); %apply correction
        
    %exact binomial        
    X = binoinv(1-alpha/2, n, p);%get position of upper limit in sample, use alpha/2 for two-sided        
    C_bino = r2(min(X+1,n)); %get the value according to position
        
    %bootstrap
    ci = bootci(100,{perc, x, p * 100},'type','bca','alpha', alpha); %bootci will use alpha/2 internally        
    C_boot = ci(2); %get upper limit
end
