# Supplementary material for: Data and methods to calculate cut-off values for serum potassium and core temperature at hospital admission for extracorporeal rewarming of avalanche victims in cardiac arrest
Source: Data Brief. 2019 Dec 2;28:104913. doi: 10.1016/j.dib.2019.104913 (PMC6926115; doi:10.1016/j.dib.2019.104913)
Supplement: Multimedia component 3 [file mmc3.zip]

Archive with 1 entries (1 files):
- dib_104913_simcutoff_mmc3.m
