# Supplementary material for: Data and methods to calculate cut-off values for serum potassium and core temperature at hospital admission for extracorporeal rewarming of avalanche victims in cardiac arrest
Source: Data Brief. 2019 Dec 2;28:104913. doi: 10.1016/j.dib.2019.104913 (PMC6926115; doi:10.1016/j.dib.2019.104913)
Supplement: Multimedia component 3 [file mmc3.zip › dib_104913_simcutoff_mmc3.m]

function [cut,C_dist, C_bino, C_boot] = simcutoff(K)
%SIMCUTOFF simulates cut-off values
% as used in
% Brugger et.al.
% Cut-off values of serum potassium and core temperature at hospital 
% admission for extracorporeal rewarming of avalanche victims in cardiac 
% arrest: A retrospective multi-centre study.
% doi: 10.1016/j.resuscitation.2019.04.025
%
% Usage
%   [cut,c_dist, C_bino, C_boot] = simcutoff(K)
%   input
%   K = 1, for potassium
%   K ~=1, for temperature

%  output 
%   cut, true cutoff
%   cutoffs from simulation
%   C_dist, using CI from distribution function 
%   C_bino, using exact binomial CI
%   C_boot, using bootstrapping CI

%   Author: Markus Falk, 2019-11-20
%   Copyright 2019 Falk et.al.


%internal parameters 
n = 100;    % overall size, should be as observed. If set to a very high value, then all methods will lead to the asymptotic result
sr = 1000;  % simulation runs
alpha =.05; % significance level
fac = 1.4;%1/(1-binopdf(0,n1,1-.8));  %percentile correction factor
seed=511;rng(seed,'twister'); %seed used for simulation. Comment out for different results.


% distributions with mean and s to simulate real data
% this should be adapted to your own situation
if K == 1
    %K survivors, nonsurvivors
    g_mean = [1.26492 2.04249]; %mean survivors, nonsurvivors
    s = [0.237693 0.453501]; %standard deviation
    d_type = 'Lognormal'; %distribution
else
    %T survivors, nonsurvivors
    g_mean = [22.285 27.4875]; %mean
    s = [2.3135 2.30192]; %std
    d_type = 'logistic'; %distribution
end

% make distribution object and random samples  
pd_Ks = makedist(d_type,'mu',g_mean(1),'sigma',s(1));
r1 = random(d_type,g_mean(1),s(1),n1,sr); %survivors
r2 = sort([r1;random(d_type,g_mean(2),s(2),n-n1,sr)]); %survivors and nonsurvivors

max1 = max(r1); %observed max of survivors


% waitbar
h = waitbar(0,'Initializing waitbar...');

% cutoff using the predefined distribution function
C_dist=zeros(sr,1);
for i=1:sr
    pd = fitdist(r1(:,i),d_type);%logistic, Lognormal    
    C_dist(i,1) = icdf(pd,1-alpha/2);%upper limit of the 95% two sided CI 
end

% CI, binomial & bootstrap
%init
perc = @(x,p)(prctile(x,p,1));
C_bino = zeros(sr,1);C_boot = C_bino;
%simulations
for i=1:sr
    waitbar(i/sr,h,sprintf('%d%% ...',round(i/sr*100)));   
    [f,x] = ecdf(r2(:,i)); %empirical distribution function    
    I = find(x > max1(i),1); %find percentile above observed max
    if ~isempty(I)
        p = f(I);
        p = min(p * fac, 1); %apply correction
        
        %exact binomial        
        X = binoinv(1-alpha/2, n, p);%get position of upper limit in sample, use alpha/2 for two-sided        
        C_bino(i,1) = r2(min(X+1,n),i); %get the value according to position
        
        %bootstrap
        ci = bootci(100,{perc, x, p * 100},'type','bca','alpha', alpha); %bootci will use alpha/2 internally        
        C_boot(i,1) = ci(2); %get upper limit
    else
        % unsuccessful simulation, max in survivors is larger then max of
        % non-survivors, result is set to NaN and this should happen rarely
        C_bino(i,1) = NaN;
        C_boot(i,1) = C_bino(i,1);
    end
   
end

close(h);

% plot
figure
cut=icdf(pd_Ks,1-alpha/2); %true cutoff
boxplot([C_dist C_bino C_boot],'Notch','on','Labels',{'Fitted distribution','Exact binomial','Bootstrapping'});

% axis and labels
lim = axis();
if K == 1
    ylabel('K (mmol/L)');
    text(1.7,cut - (lim(4) - lim(3))*0.03,'True upper limit');
else
    ylabel('Core temperature (�C)');
    text(1.7,cut + (lim(4) - lim(3))*0.03,'True upper limit');
end

% add true cut-off
hold on
plot([0 4],[cut cut]);
set(gca, 'YScale', 'log')
hold off
